# Supplementary material for: Ehrlichia chaffeensis TRP120 ubiquitinates tumor suppressor APC to modulate Hippo and Wnt signaling
Source: Front Cell Dev Biol. 2024 Mar 18;12:1327418. doi: 10.3389/fcell.2024.1327418 (PMC10982408; doi:10.3389/fcell.2024.1327418)
Supplement: Supplementary file 1 [file DataSheet1.ZIP]

Archive with 28 entries (28 files):
- Fig 1-C DSB.TIF
- Fig 1-C-APC-FL.tif
- Fig 1-C-APC-TR.TIF
- Fig 2-A apc kd.tif
- Fig 2-A GAPDH copy.tif
- Fig 2-B b-cat copy.tif
- Fig 2-B Gapdh copy.tif
- Fig 2-C Yap copy.tif
- Fig 2-C Yap.tif
- Fig 3 anti igg cont 1.tif
- Fig 3 anti igg cont 2.tif
- Fig 3 igg cont 2.tif
- Fig 3 IgG cont.TIF
- Fig 3-D-anti-APC.tif
- Fig 3-D-anti-APC-FL.tif
- Fig 3-D-anti-TRP120.tif
- Fig 3-D-APC-input.tif
- Fig 3-D-GAPDH-input copy.tif
- Fig 3-D-IgG-input.tiff
- Fig 3-D-TRP-input.tif
- Fig 4-C-a-actinin.tif
- Fig 4-C-Active b-cat.tif
- Fig 4-C-Active Yap.tif
- Fig 4-C-APC-FL.tif
- Fig 4-C-APC-Tr.TIF
- Fig4 A.TIF
- Fig4 B bottom panel.TIF
- Fig4 B top panel.TIF
